# Supplementary material for: Characterization of Duck (Anas platyrhynchos) Short Tandem Repeat Variation by Population-Scale Genome Resequencing
Source: Front Genet. 2018 Oct 30;9:520. doi: 10.3389/fgene.2018.00520 (PMC6218588; doi:10.3389/fgene.2018.00520)
Supplement: Additional File 1 — Summary of sample information used in this study. [file Table_1.XLSX]

## Sheet: Sheet1
Accession number	Deposition location	Breed	Sex	Location	Genome_coverage	read length(bp)	Num calls	Num calls >=5x	STR_coverage
CRX022262	http://bigd.big.ac.cn/gsa	Pekin duck	female	Beijing,China	10.8769X	150PE	166022	91003	5.24412X
CRX022274	http://bigd.big.ac.cn/gsa	Pekin duck	female	Beijing,China	10.2229X	150PE	163873	84913	5.01844X
CRX022275	http://bigd.big.ac.cn/gsa	Pekin duck	male	Beijing,China	11.6949X	150PE	166586	98068	5.54518X
CRX022276	http://bigd.big.ac.cn/gsa	Pekin duck	female	Beijing,China	10.9841X	150PE	165438	92939	5.37762X
CRX022277	http://bigd.big.ac.cn/gsa	Pekin duck	male	Beijing,China	11.3773X	150PE	165767	96471	5.48499X
CRX022278	http://bigd.big.ac.cn/gsa	Pekin duck	female	Beijing,China	11.7578X	150PE	166111	95661	5.49888X
CRX022279	http://bigd.big.ac.cn/gsa	Pekin duck	male	Beijing,China	13.5011X	150PE	168071	109967	6.16998X
CRX022280	http://bigd.big.ac.cn/gsa	Pekin duck	female	Beijing,China	11.2619X	150PE	165764	91393	5.24947X
CRX022281	http://bigd.big.ac.cn/gsa	Pekin duck	male	Beijing,China	11.3962X	150PE	166080	92055	5.23649X
CRX022264	http://bigd.big.ac.cn/gsa	Pekin duck	male	Beijing,China	12.1916X	150PE	165274	92752	5.32499X
CRX022265	http://bigd.big.ac.cn/gsa	Pekin duck	male	Beijing,China	12.6861X	150PE	166255	99256	5.69347X
CRX022267	http://bigd.big.ac.cn/gsa	Pekin duck	male	Beijing,China	10.9575X	150PE	164030	85157	5.05861X
CRX022272	http://bigd.big.ac.cn/gsa	Pekin duck	female	Beijing,China	11.6877X	150PE	163955	87483	5.20376X
CRX022273	http://bigd.big.ac.cn/gsa	Pekin duck	female	Beijing,China	14.1029X	150PE	167354	104751	6.05355X
SRR3471567	https://www.ncbi.nlm.nih.gov/sra	Pekin duck	female	Beijing,China	12.0475X	125PE	168313	104366	5.97928X
SRR3471568	https://www.ncbi.nlm.nih.gov/sra	Pekin duck	female	Beijing,China	10.0611X	125PE	166045	87122	5.04381X
SRR3471569	https://www.ncbi.nlm.nih.gov/sra	Pekin duck	female	Beijing,China	12.1862X	125PE	169384	104286	5.87032X
SRR3471570	https://www.ncbi.nlm.nih.gov/sra	Pekin duck	male	Beijing,China	12.5142X	125PE	169656	111256	6.29588X
SRR3471571	https://www.ncbi.nlm.nih.gov/sra	Pekin duck	male	Beijing,China	12.3706X	125PE	169609	110646	6.23141X
SRR3471572	https://www.ncbi.nlm.nih.gov/sra	Pekin duck	female	Beijing,China	16.2103X	125PE	172388	128763	7.89621X
SRR3471573	https://www.ncbi.nlm.nih.gov/sra	Pekin duck	female	Beijing,China	11.9361X	125PE	167908	103916	5.93322X
SRR3471574	https://www.ncbi.nlm.nih.gov/sra	Pekin duck	male	Beijing,China	13.9408X	125PE	171136	119052	6.69388X
SRR3471575	https://www.ncbi.nlm.nih.gov/sra	Pekin duck	female	Beijing,China	13.002X	125PE	169600	111025	6.29892X
SRR3471577	https://www.ncbi.nlm.nih.gov/sra	Pekin duck	male	Beijing,China	12.9967X	125PE	170426	114405	6.4014X
SRR3471578	https://www.ncbi.nlm.nih.gov/sra	Pekin duck	male	Beijing,China	13.6626X	125PE	171347	119914	6.80757X
SRR3471579	https://www.ncbi.nlm.nih.gov/sra	Pekin duck	male	Beijing,China	12.6522X	125PE	170057	111985	6.28353X
SRR3471580	https://www.ncbi.nlm.nih.gov/sra	Mallard	male	Zhejiang,China	10.7087X	125PE	160289	78787	4.80922X
SRR3471583	https://www.ncbi.nlm.nih.gov/sra	Mallard	female	Zhejiang,China	12.7159X	125PE	161047	81471	5.07621X
SRR3471584	https://www.ncbi.nlm.nih.gov/sra	Mallard	female	Zhejiang,China	12.4057X	125PE	160460	79052	4.95852X
SRR3471586	https://www.ncbi.nlm.nih.gov/sra	Mallard	male	Zhejiang,China	13.1907X	125PE	163577	86226	5.24037X
SRR3471588	https://www.ncbi.nlm.nih.gov/sra	Mallard	male	Zhejiang,China	12.1017X	125PE	163917	93508	5.46827X
SRR3471591	https://www.ncbi.nlm.nih.gov/sra	Mallard	female	Zhejiang,China	12.3389X	125PE	163128	85864	5.20221X
SRR3471592	https://www.ncbi.nlm.nih.gov/sra	Mallard	male	Zhejiang,China	12.2656X	125PE	165734	98784	5.66733X
SRR3471593	https://www.ncbi.nlm.nih.gov/sra	Mallard	male	Zhejiang,China	16.4329X	125PE	167256	118139	7.28687X
SRR3471594	https://www.ncbi.nlm.nih.gov/sra	Mallard	female	Zhejiang,China	12.8993X	125PE	162813	88225	5.32833X
SRR3471595	https://www.ncbi.nlm.nih.gov/sra	Mallard	male	Zhejiang,China	12.669X	125PE	162706	84607	5.11167X
SRR3471596	https://www.ncbi.nlm.nih.gov/sra	Mallard	female	Zhejiang,China	14.2711X	125PE	165277	96759	5.74857X
SRR3471598	https://www.ncbi.nlm.nih.gov/sra	Mallard	female	Zhejiang,China	14.4092X	125PE	164759	99327	5.95692X
SRR3471600	https://www.ncbi.nlm.nih.gov/sra	Mallard	female	Zhejiang,China	14.8432X	125PE	165806	102306	6.08949X
SRR3471602	https://www.ncbi.nlm.nih.gov/sra	Mallard	male	Zhejiang,China	11.2488X	125PE	161791	78379	4.79106X
SRR3471605	https://www.ncbi.nlm.nih.gov/sra	Mallard	male	Zhejiang,China	12.421X	125PE	164340	86916	5.16851X
SRR3471606	https://www.ncbi.nlm.nih.gov/sra	Mallard	male	Zhejiang,China	12.2195X	125PE	162724	79215	4.87014X
CRX022181	http://bigd.big.ac.cn/gsa	Mallard	female	Zhejiang,China	10.5188X	125PE	155697	73365	4.90201X
CRX022190	http://bigd.big.ac.cn/gsa	Mallard	female	Zhejiang,China	11.5442X	125PE	159712	84353	5.36846X
CRX022194	http://bigd.big.ac.cn/gsa	Mallard	female	Zhejiang,China	10.8391X	125PE	155691	76702	5.0934X
CRX022200	http://bigd.big.ac.cn/gsa	Mallard	female	Zhejiang,China	11.8072X	125PE	159662	80300	4.99915X
CRX022177	http://bigd.big.ac.cn/gsa	Mallard	female	Zhejiang,China	10.7484X	125PE	158148	78073	5.04935X
CRX022208	http://bigd.big.ac.cn/gsa	Mallard	female	Zhejiang,China	11.3021X	125PE	158323	77164	4.85845X
CRX022178	http://bigd.big.ac.cn/gsa	Mallard	female	Zhejiang,China	11.374X	125PE	160216	80209	4.99071X
