# Supplementary material for: Characterization of Duck (Anas platyrhynchos) Short Tandem Repeat Variation by Population-Scale Genome Resequencing
Source: Front Genet. 2018 Oct 30;9:520. doi: 10.3389/fgene.2018.00520 (PMC6218588; doi:10.3389/fgene.2018.00520)
Supplement: Additional File 2 — Details of seven STRs selected for Capillary electrophoresis and its primer informations. [file Table_2.XLSX]

## Sheet: Sheet1
Locus	Chr	Start	End	Reference	Motif	Primer_F	Primer_R	Primer_begin	Primer_end	Size
IAS01	chr1	157756879	157756896	ATTATTATTATTATTATT	ATT	ACTAGGGAACAAGGCAGGGT	CTCTCCCACACCAGACCAAT	157756745	157757058	314
IAS03	chr14	12066390	12066415	TTATTATTATTATTATTATTATTATT	TTA	AAACACTTTGGGGCTTTTTG	CCACACCGATTTTCATCACA	12066207	12066592	386
IAS13	chr8	18568835	18568862	TTATTATTATTATTATTATTATTATTAT	TTA	TCCCTGATCTAAGGTCCCTG	TCAAGGCAACAAAGAATCACTG	18568648	18568901	254
IAS06	chr2	90716748	90716767	TTGTTGTTGTTGTTGTTGTT	TTG	AGGCAGAGGTCAACTCCTCA	CCACCTCACTGAAAGCAACA	90716553	90716792	240
IAS07	chr3	63559837	63559859	GATAGATAGATAGATAGATAGAT	GATA	AATTGGCTGTTCCCAAAGTG	TGCTTCCTCACTGCAACATC	63559665	63559887	223
IAS12	chr7	14625568	14625596	TTTATTTATTTATTTATTTATTTATTTAT	TTTA	TTGAGGGCATTGACTTGTTG	CCAACAGAATCACAAAGCACA	14625415	14625789	375
IAS14	chr8	23635522	23635548	AAATAAATAAATAAATAAATAAATAAA	AAAT	CAACTACTCCGTGGTCAGCA	AGCAACGACCTCTACTCCCA	23635371	23635735	365
