# Supplementary material for: Characterization of Duck (Anas platyrhynchos) Short Tandem Repeat Variation by Population-Scale Genome Resequencing
Source: Front Genet. 2018 Oct 30;9:520. doi: 10.3389/fgene.2018.00520 (PMC6218588; doi:10.3389/fgene.2018.00520)
Supplement: Additional File 4 — Comparison of capillary electrophoresis and lobSTR results for seven Selected STRs. [file Table_4.XLSX]

## Sheet: Sheet1
	Sample id	LobSTR		Capillary electrophoresis			LobSTR call_coverage
IAS01	CRX022262	18	18	20	20	√	2
	CRX022274	12	24	14	26	√	3
	CRX022275	12	12	14	41	1/2	5
	CRX022276	24	39				4
	CRX022277	27	30				2
	CRX022278	18	24				6
	CRX022279	18	24	20	26	√	4
	CRX022280	21	39	23	41	√	3
	CRX022281	21	39	23	41	√	2
	CRX022264	24	24	23	26	1/2	2
	CRX022265	24	24	26	26	√	1
	CRX022267	24	24				1
	CRX022272	24	24	32	32	×	1
	CRX022273	24	24	20	26	1/2	5
	CRX022181	12	24	14	26	√	4
	CRX022190	18	24	20	26	√	5
	CRX022194	46	46	48	68	1/2	4
	CRX022200	18	24				4
	CRX022177	12	12	14	42	1/2	2
	CRX022208	24	24	23	26	1/2	1
	CRX022178	12	21	14	23	√	4
IAS03	CRX022262	-9	-9	-14	-14	√	3
	CRX022274	-3	-3	-4	-4	√	7
	CRX022275	15	15	10	10	√	2
	CRX022276	-9	-3	-14	-4	√	4
	CRX022277	-3	15	-4	10	√	6
	CRX022278	15	15	10	10	√	3
	CRX022279	15	15	10	10	√	6
	CRX022280	-3	18	-4	10	1/2	4
	CRX022281	-3	12	-4	7	√	6
	CRX022264	-3	-3	-4	10	1/2	5
	CRX022265	15	15	7	10	1/2	1
	CRX022267	9	15	7	10	1/2	2
	CRX022272	-3	-3	-4	-4	√	5
	CRX022273	15	15	10	10	√	5
	CRX022181	-9	12	-10	11	√	2
	CRX022190	-3	15	-8	10	√	5
	CRX022194	15	15	10	10	√	7
	CRX022200	-9	-9	-10	-10	√	3
	CRX022177	-3	15	-4	10	√	4
	CRX022208	-9	-9	-10	7	1/2	3
	CRX022178	-9	15	-10	7	1/2	4
IAS06	CRX022262	12	36	14	38	√	8
	CRX022274	36	36	38	38	√	8
	CRX022275	12	12	14	14	√	5
	CRX022276	12	12	14	14	√	8
	CRX022277	12	21	14	23	√	9
	CRX022278	21	36	23	38	√	4
	CRX022279	12	12	14	14	√	10
	CRX022280	12	36	14	38	√	8
	CRX022281	21	21	23	23	√	7
	CRX022264	36	36	38	38	√	8
	CRX022265	12	21	14	23	√	8
	CRX022267	36	36	38	38	√	8
	CRX022272	12	36	14	38	√	9
	CRX022273	21	36	23	38	√	5
	CRX022181	15	33	17	35	√	5
	CRX022190	21	36	23	38	√	9
	CRX022194	24	30	26	32	√	9
	CRX022200	12	15	14	17	√	8
	CRX022177	36	36	38	38	√	3
	CRX022208	12	15	14	17	√	8
	CRX022178	12	24	10	22	×	3
IAS07	CRX022262	28	36	41	41	1/2	4
	CRX022274	20	40	20	44	1/2	4
	CRX022275	20	36	22	41	√	5
	CRX022276	24	40	28	44	√	4
	CRX022277	20	24	22	30	1/2	6
	CRX022278	16	24	18	30	1/2	4
	CRX022279	28	28	30	34	1/2	3
	CRX022280	40	40	30	44	1/2	3
	CRX022281	20	20	22	22	√	9
	CRX022264	20	36	20	40	1/2	11
	CRX022265	16	40	18	44	√	4
	CRX022267	16	16	18	18	√	9
	CRX022272	40	40	44	49	1/2	6
	CRX022273	24	40	28	44	√	10
	CRX022181	36	48	41	53	√	6
	CRX022190	36	48	41	53	√	3
	CRX022194	48	48	53	53	√	2
	CRX022200	48	48	53	61	1/2	3
	CRX022177	16	16	18	61	1/2	10
	CRX022208	16	48	18	53	√	5
	CRX022178	44	48	49	53	√	3
IAS12	CRX022262	8	8	9	25	1/2	4
	CRX022274	4	24	5	25	√	5
	CRX022275	8	24	9	25	√	3
	CRX022276	8	24	9	25	√	4
	CRX022277	8	8	9	9	√	8
	CRX022278	24	24	25	25	√	2
	CRX022279	20	24	25	25	1/2	4
	CRX022280	4	32	5	33	√	6
	CRX022281	24	24	25	25	√	6
	CRX022264	24	24	25	25	√	5
	CRX022265	8	8	9	33	1/2	3
	CRX022267	24	24	25	29	1/2	7
	CRX022272	24	32	25	33	√	2
	CRX022273	8	24	9	25	√	4
	CRX022181	4	16	5	17	√	7
	CRX022190	8	12	7	13	1/2	4
	CRX022194	12	16	13	17	√	2
	CRX022200	4	12	5	13	√	5
	CRX022177	4	4	5	21	1/2	3
	CRX022208	12	12	5	13	1/2	2
	CRX022178	8	12	9	13	√	4
IAS13	CRX022262	15	15	18	18	√	5
	CRX022274	15	15	15	18	1/2	2
	CRX022275	3	15	6	18	√	2
	CRX022276	12	12	15	15	√	1
	CRX022277	12	12	15	15	√	7
	CRX022278	3	15	6	18	√	5
	CRX022279	12	12	15	15	√	7
	CRX022280	12	15	15	18	√	7
	CRX022281	12	15	18	18	1/2	2
	CRX022264	12	15	15	18	√	3
	CRX022265	12	12	15	15	√	6
	CRX022267	12	12				1
	CRX022272	15	15	18	18	√	2
	CRX022273	12	15	15	18	√	3
	CRX022181	3	15	6	18	√	2
	CRX022190	6	12	9	15	√	2
	CRX022194	15	15	6	18	1/2	1
	CRX022200	.	.	30	41
	CRX022177	15	18	18	21	√	5
	CRX022208	0	3	6	30	1/2	4
	CRX022178	3	21	6	24	√	4
IAS14	CRX022262	8	24	9	23	√	3
	CRX022274	.	.	19	27		None
	CRX022275	8	8	9	9	√	4
	CRX022276	20	20	19	19	√	3
	CRX022277	8	8	9	9	√	5
	CRX022278	4	8	9	9	1/2	9
	CRX022279	8	8	9	9	√	6
	CRX022280	8	20	9	19	√	6
	CRX022281	8	8	9	9	√	3
	CRX022264	8	8	9	9	√	9
	CRX022265	8	8	9	9	√	5
	CRX022267	8	28				6
	CRX022272	8	8	9	9	√	10
	CRX022273	8	20	9	19	√	7
	CRX022181	24	28	23	27	√	2
	CRX022190	-4	20	-3	19	√	5
	CRX022194	-3	28	23	27	1/2	6
	CRX022200	4	16	4	16	√	5
	CRX022177	12	12	4	12	1/2	2
	CRX022208	4	16	4	16	√	4
	CRX022178	8	8	9	19	1/2	3
