# Supplementary material for: Characterization of Duck (Anas platyrhynchos) Short Tandem Repeat Variation by Population-Scale Genome Resequencing
Source: Front Genet. 2018 Oct 30;9:520. doi: 10.3389/fgene.2018.00520 (PMC6218588; doi:10.3389/fgene.2018.00520)
Supplement: Additional File 5 — Chromosome-wise deviation in STR constitutions based on FST. [file Table_5.XLSX]

## Sheet: chromosome-wise STR deviation
	Di-				Tri-				Tetra-				Penta-				Hexa-
Chromosome	A	B	C	D	A	B	C	D	A	B	C	D	A	B	C	D	A	B	C	D
chr1	4438	986	182	85	2491	654	144	67	6286	1779	440	196	1682	563	123	69	462	128	33	11
chr2	3298	754	134	63	2002	502	106	47	4879	1462	313	134	1204	444	99	47	368	104	22	10
chr3	2349	609	132	52	1404	373	88	39	3362	1030	213	111	896	321	95	29	241	86	14	8
chr4	1477	402	76	45	862	234	46	21	1995	663	160	84	505	199	48	22	156	54	12	6
chr5	1236	271	38	22	599	139	30	10	1395	345	85	27	353	131	24	14	111	20	4	2
chr6	648	167	33	23	309	76	27	14	746	195	47	18	207	51	13	12	74	14	1	2
chr7	735	183	42	14	362	91	23	14	786	261	57	24	212	70	17	12	67	23	4	2
chr8	534	129	20	11	258	77	13	9	648	175	27	13	171	75	16	9	56	11	2	1
chr9	385	115	14	14	218	73	19	11	471	169	29	12	134	51	10	1	29	16	0	2
chr10	312	74	14	8	193	36	8	3	395	131	17	10	112	38	10	2	34	8	0	0
chr11	303	92	24	4	176	46	6	5	355	132	40	19	104	48	13	1	36	12	3	1
chr12	351	95	22	15	193	46	10	7	424	108	21	18	97	47	12	3	24	3	0	1
chr13	346	117	24	8	186	55	12	9	355	105	17	13	96	44	5	5	31	8	3	2
chr14	258	77	11	7	182	44	8	4	323	106	24	11	81	40	5	9	22	9	1	1
chr15	250	63	7	4	137	24	5	2	235	71	12	6	85	31	5	1	15	7	2	0
chr16	211	69	24	11	108	25	7	3	209	55	20	12	63	25	5	2	19	7	1	2
chr17	1	1	0	0	1	2	0	0	1	0	0	0	0	1	0	0	0	0	0	0
chr18	163	39	3	1	73	24	7	1	116	37	5	3	33	24	7	1	15	5	0	0
chr19	154	41	10	0	89	26	3	0	152	30	6	1	58	17	2	1	17	3	0	2
chr20	136	33	4	1	80	27	2	1	106	62	8	2	48	14	4	3	4	2	0	0
chr21	227	65	10	4	124	39	7	2	221	60	10	7	58	18	9	0	31	8	2	0
chr22	92	22	7	3	45	12	2	0	68	17	4	6	26	5	2	1	8	3	0	1
chr23	59	13	5	0	31	7	2	0	52	19	1	0	15	8	0	0	3	1	1	0
chr24	69	17	5	1	38	14	2		51	21	0	1	24	11	3	0	9	1	0	0
chr25	80	23	5	1	50	24	1	3	66	28	4	0	11	13	0	1	6	3	0	0
chr26	15	1	0	1	8	2	0	1	6	2	0	0	4	0	0	0	0	0	1	0
chr27	42	16	5	2	37	10	2	0	46	11	1	0	20	5	0	0	3	0	0	0
chr28	49	12	2	1	26	8	3	1	40	13	4	4	7	1	0	0	4	1	1	0
chr29	46	8	3	1	17	7	2	1	37	4	2	3	12	3	3	4	1	1	0	2
Note:	Chromosome-wise deviation in STR constitutions.Number in each cells represent counts of STRs .
A	FST<0.05
B	0.05≤FST＜0.15
C	0.15≤FST＜0.25
D	FST≥0.25
