# Supplementary material for: Characterization of Duck (Anas platyrhynchos) Short Tandem Repeat Variation by Population-Scale Genome Resequencing
Source: Front Genet. 2018 Oct 30;9:520. doi: 10.3389/fgene.2018.00520 (PMC6218588; doi:10.3389/fgene.2018.00520)
Supplement: Additional File 6 — Significant KEGG pathways enriched by genes containing divergent STR. [file Table_6.XLSX]

## Sheet: Sheet1
Term	Database	ID	Input number	Background number	Corrected P-Value	Genes
Calcium signaling pathway	KEGG PATHWAY	gga04020	26	161	1.11836e-08	PDGFRA,PTGFR,PLCG2,PLCE1,EDNRA,ITPR1,PDE1A,RYR2,CACNA1D,HTR2C,SLC8A1,SLC8A3,GRM1,PLCB1,PLCB4,ERBB4,CHRM3,CHRM2,LOC101793706,ATP2B2,GNAS,MYLK,GRIN2A,GNAL,PPP3CA,PPP3CB
Neuroactive ligand-receptor interaction	KEGG PATHWAY	gga04080	30	267	5.23005e-07	PTH1R,PTGFR,GHR,GABRG3,GRIA4,TSHR,LOC101802647,GABBR2,GABRA2,LOC101791078,THRB,GRIN2A,GRM8,HTR2C,GRM1,NR3C1,GRID1,CHRM3,CHRM2,LEPR,MC5R,LOC101796433,GLRA2,GRIK2,DRD2,DRD3,NMBR,EDNRA,HTR1F,LPAR1
Vascular smooth muscle contraction	KEGG PATHWAY	gga04270	13	103	0.00214167	PLCB1,PLCB4,GNAS,CACNA1D,PRKCE,MYLK,KCNMA1,KCNU1,GUCY1A2,PRKCQ,EDNRA,ITPR1,CALD1
Adrenergic signaling in cardiomyocytes	KEGG PATHWAY	gga04261	13	123	0.00818363	PLCB1,ATP2B2,PLCB4,GNAS,RYR2,CACNA1D,KCNQ1,LOC101792090,AKT1,LOC101799054,CACNA2D3,ATP1B1,CACNA2D1
Gap junction	KEGG PATHWAY	gga04540	10	81	0.0111771	PLCB1,PDGFRA,LPAR1,PLCB4,GNAS,DRD2,GUCY1A2,HTR2C,ITPR1,GRM1
MAPK signaling pathway	KEGG PATHWAY	gga04010	17	223	0.0224528	PDGFRA,NTF3,MAP4K4,RASGRF2,LOC101796074,CACNA1D,TAOK3,MAP2K3,AKT1,NF1,CACNA2D3,PPP3CA,PPP3CB,CACNA2D1,MAPK8,LOC101795869,FGF14
Heterotrimeric G-protein signaling pathway-Gi alpha and Gs alpha mediated pathway	PANTHER	P00026	5	22	0.0224528	GNAL,DRD2,RGS7,CHRM3,CHRM2
ABC transporters	KEGG PATHWAY	gga02010	6	39	0.0376905	LOC101794339,ABCB11,ABCC9,ABCC4,ABCC5,LOC101802485
Focal adhesion	KEGG PATHWAY	gga04510	14	187	0.0481614	PDGFRA,IGF1,AKT1,ITGA1,ITGA2,DOCK1,MYLK,MET,PTK2,RELN,VEGFC,LOC101796074,MAPK8,FLT1
